# Supplementary material for: Mass production of lumenogenic human embryoid bodies and functional cardiospheres using in-air-generated microcapsules
Source: Nat Commun. 2023 Oct 21;14:6685. doi: 10.1038/s41467-023-42297-0 (PMC10590445; doi:10.1038/s41467-023-42297-0)
Supplement: Supplementary file 3 — Supplementary Dataset 1 [file 41467_2023_42297_MOESM3_ESM.xlsx]

## Sheet: Sheet1
A1	CGTCTAAT
A2	AGACTCGT
A3	GCACGTCA
A4	TCAACGAC
A5	ATTTAGCG
A6	ATACAGAC
A7	TGCGTAGG
A8	TGGAGCTC
A9	TGAATACC
A10	TCTCACAC
A11	TACTGGTA
A12	ACGATAGG
A13	TAGTGTGC
A14	TACAAGGG
A15	GGACTACT
A16	TCCCTAGA
A17	ATGAGCAG
A18	TACTGCTG
A19	CTGACTGT
A20	CAGCGATT
A21	GTTCGCTA
A22	CATCTCAC
A23	TCTGCCTA
A24	CTGGCTAA
B1	CCAGAAAG
B2	CTTACGAC
B3	CCGCATTT
B4	ACGATCCT
B5	AGGATGGA
B6	TCGGTTGA
B7	TCTGTGAG
B8	ACCACGAT
B9	GGCTCTAT
B10	TACTGCAC
B11	CATGTCAC
B12	AAGGAGCA
B13	GTGTTCAG
B14	TCTCGTCT
B15	TACGGTGA
B16	GATGTACC
B17	TACCACGA
B18	TCTGGTTC
B19	CCTCTCAA
B20	GTATGCAC
B21	GGAGCTAA
B22	ACCCCATT
B23	AGTTCTCG
B24	ACCAAGGA
C1	GATGTCGA
C2	TTACGGGT
C3	CACAGCAT
C4	CTTTGACA
C5	CCTTCAAG
C6	GAGTCCTG
C7	CACACTGA
C8	GTTACAGG
C9	GGACCTTT
C10	TTCCGTTC
C11	ACTGTTTG
C12	AAGTGGCT
C13	GATTGCTC
C14	GGGTTATG
C15	CTTCGTAC
C16	GAAACTGC
C17	TACCAGAC
C18	TTGCAACC
C19	TTAGGACG
C20	TATCCACG
C21	TCTAGAGG
C22	CAGATCGT
C23	ATGTGCGT
C24	AAGTCTCG
D1	AACCGCTT
D2	CAACCATG
D3	AGAACAGG
D4	TAAGCCGT
D5	GATGCTCT
D6	CTAGTTCC
D7	GATCACCT
D8	GATCGAAG
D9	GCTTCTTC
D10	TGGTGAGT
D11	CACTATCC
D12	GTAATCCG
D13	GTGCGTAT
D14	AGTACGTG
D15	AGAGGTGA
D16	GGGAAGAT
D17	CCAACGTT
D18	GGGGATTT
D19	GGCAACAA
D20	CAGTCAGA
D21	CGAAAGCT
D22	AATGGTGG
D23	TGGCACAA
D24	ATGGGCTT
E1	CTGTACAA
E2	CGCAAAGT
E3	GTGCATGA
E4	GTCATTAG
E5	AGCTCCTT
E6	TCACCCGA
E7	GTTGCCAC
E8	TGTACCAA
E9	AACGAGGT
E10	AGCCACCA
E11	GGTAATCA
E12	CCAGTCCA
E13	CTAGCAAC
E14	TTCCTACC
E15	TCCTAGCT
E16	GGTTCTGA
E17	ACGTACTG
E18	GTGAACTC
E19	GGCGATTT
E20	AATCGGCA
E21	GCGTATAG
E22	CCGATTCT
E23	CTATAGGC
E24	CTTGTGCA
F1	CAGATAGC
F2	CCGTCTAA
F3	TACCTGTC
F4	TATTCGGG
F5	GTTGGTGA
F6	TAGCTACC
F7	GACTTGAG
F8	TTCAGCGT
F9	ACAGAAGC
F10	ACGCGTAA
F11	CATAGCTC
F12	ACCCATCT
F13	TGATCGGT
F14	CTGATCAC
F15	CTCGTACT
F16	CTACCGTA
F17	TTGTCCAC
F18	ATTGGACC
F19	TGAAAGGC
F20	ACATGTGC
F21	CGATCCTA
F22	ATGGCACT
F23	TAGAGGGT
F24	GTATCGTC
G1	ACCTCAGC
G2	GGTGGACT
G3	GACAAACC
G4	TAACTCCG
G5	ACACCGTG
G6	GTAGAACG
G7	GGATTGAC
G8	ACGTATCC
G9	TTCGGAAA
G10	AGTTGTGT
G11	AAGCACAT
G12	CTGTCATT
G13	CAGTGACA
G14	ACGCTCTT
G15	ATAGGAGC
G16	GTTCTGCT
G17	TAGACGCT
G18	CGTATCAG
G19	TTGTTCCG
G20	TAGGTCAC
G21	ATACACGG
G22	CGAGAATG
G23	CGCTATAG
G24	GTATCGCT
H1	GCAATCGA
H2	TCCAATCG
H3	TTCTCGGA
H4	TATGACCC
H5	TTCAGACC
H6	GAGAGAGA
H7	ATGCTCTG
H8	TGACCAAG
H9	GAGCAAAC
H10	GTCGATCT
H11	CTCTTTGC
H12	AAGGTCAG
H13	CACCATGT
H14	TAGGAACG
H15	TGATGCCA
H16	GAGTTGGT
H17	TGAGAGAG
H18	CCTGTAGA
H19	GGTGTTAG
H20	GTCTTACC
H21	AGACAACC
H22	TGGCTTCA
H23	AGCTTCAC
H24	CAGTGTCA
I1	GTCCTATA
I2	CTACGCTG
I3	GGGATTGT
I4	TGATGTAG
I5	TTCGCTGT
I6	GAAGACTT
I7	TCTGGGCA
I8	CAACTAGA
I9	CCATGGGA
I10	ATGCGACG
I11	GAGGGTAG
I12	CGGGTGAA
I13	CGGTGTTT
I14	CAAGGTGT
I15	AGAACCAC
I16	AAGCTGCA
I17	ACGGATGT
I18	AGTGGGAT
I19	AGGGACAA
I20	GTGTAACC
I21	CAAGAGAC
I22	GTCCGTAA
I23	TGGTTGTC
I24	AGGCATCT
J1	ATGCCTCA
J2	TCCGAACA
J3	CTGCGAAA
J4	TGGGTTTC
J5	CAGTCCAT
J6	CGACTTAC
J7	TCGGAATC
J8	CAGCTTTG
J9	TGGTAGCT
J10	TTATCCGG
J11	GCATCAGT
J12	CAATACGC
J13	GTTATGCC
J14	CGAACTGT
J15	GATCCTGA
J16	CCAGATGA
J17	AACCTGCT
J18	TATGGAGC
J19	CACTCACT
J20	GGGTAAGA
J21	CAAACGAG
J22	AAAGGCTG
J23	ACAAGGCA
J24	AGTTTCGG
K1	GCCATCTT
K2	GCATAATC
K3	TCTATGGT
K4	AGGACTTA
K5	CGTGATTC
K6	ACTAGCGA
K7	GTAACTCC
K8	CGGAAGTG
K9	CCGAGTAC
K10	GACGCAAT
K11	ACCTGGAG
K12	CATGGGTT
K13	GTCTACCT
K14	GTTCAGTG
K15	GCCACAAA
K16	GAGAACGA
K17	GCTGTAAC
K18	TCAGCTTG
K19	TTCCCTCA
K20	TCGACTCA
K21	GTGATGTC
K22	ATCGGTTG
K23	CCATTTCC
K24	CTGAAGGA
L1	TAGGGGAA
L2	GCTTTGGA
L3	TCAGCACT
L4	TGCGTGAT
L5	GTAGTGAG
L6	GTGGTGTA
L7	TCATGAGG
L8	TCCAGCTA
L9	GGATGATG
L10	AGCACTCT
L11	AAGCGAGT
L12	TGATCTCC
L13	ACCAGTTC
L14	AATAGGGC
L15	AACCCAAC
L16	CGCATAAC
L17	GTGCTAGT
L18	GGTGACTA
L19	GGTTAGTG
L20	CGAAGCAA
L21	CCGAGATT
L22	CTCTGCTA
L23	TAGTTGCG
L24	AGGCTAAC
M1	ATTCCTAG
M2	AATCATGC
M3	GCTTCCCT
M4	AGGTAAAG
M5	CCACAACT
M6	ACAGGCAT
M7	TTTGTGTC
M8	TGAGCATA
M9	TTAGACGC
M10	CGCTTGCT
M11	AGTCTGCC
M12	CATAGTCG
M13	GAGTCTGT
M14	TCGCCATT
M15	CGGTAATC
M16	CCTGACAA
M17	AAGACAGC
M18	TGCGGTAT
M19	TATCTCGC
M20	TTCACGTG
M21	CCCCTATT
M22	TATCCTGC
M23	CCTTCGTA
M24	CAAAGTGG
N1	ACAGAGCT
N2	ATAGCTGC
N3	TGATTCGC
N4	ATCGTGCA
N5	AGTCAGGA
N6	TTTTCGCC
N7	AGGAGACT
N8	GTTCCGAT
N9	TCGCGATA
N10	GGACGAAT
N11	TCGACAAG
N12	GAACAGCA
N13	ACAAACCG
N14	ATCGACGA
N15	CTCATGTC
N16	CCCTAGTA
N17	CCTTTGAC
N18	TGTGGCTT
N19	GCGATATC
N20	ACGAACAC
N21	TTGATGGC
N22	AACATGGG
N23	CTTAGCCT
N24	AAAGCGGA
O1	TCTTGCTG
O2	GGGACAAC
O3	ATATTCCC
O4	TGTTAAGC
O5	TACGCCTC
O6	CACTTATC
O7	ACCGCTAA
O8	TAAGGTCC
O9	GAAAGGTG
O10	ACGTTGTA
O11	GCAGAGAA
O12	GCATTTGG
O13	GTCTCACA
O14	CAGATACC
O15	CCTACACA
O16	AGCAGAAC
O17	TTTGAGGG
O18	AAACAGGC
O19	TGATCCTC
O20	GAGAAGAG
O21	CGTAATCG
O22	CGAATGCA
O23	TGAAAGCG
O24	CGTAGAAG
P1	GTCCAAAG
P2	CTGCTTCT
P3	ACCCTACA
P4	TCGTCCTT
P5	GCTAATGG
P6	GGAGTACA
P7	CGGTACTT
P8	AACACGCA
P9	GCAAGAAG
P10	CATGCACA
P11	GTTCTTGC
P12	AGCGAACT
P13	CAATGGTC
P14	AACCGGAA
P15	AACTCTGG
P16	TTAGGCAG
P17	CGTCGTTT
P18	CCTGCTAT
P19	CAGAGAAG
P20	GATTGTCC
P21	CACCTCTA
P22	AGTTGGAC
P23	AGTGCAGA
P24	CTCTGTCT
