# Supplementary material for: Mass production of lumenogenic human embryoid bodies and functional cardiospheres using in-air-generated microcapsules
Source: Nat Commun. 2023 Oct 21;14:6685. doi: 10.1038/s41467-023-42297-0 (PMC10590445; doi:10.1038/s41467-023-42297-0)
Supplement: Supplementary file 10 — Source Data [file 41467_2023_42297_MOESM10_ESM.xlsx]

## Sheet: Figure 2c
Eth%	mN/m
0	72.75
5	56.41
10	48.14
15	42.72
20	38.56
25	36.09
30	33.53
40	30.69
50	28.51
60	26.72
70	25.48
80	24.32
90	23.23
100	22.31

## Sheet: Figure 2h
1 cm	single	mulitple	none	total		2 cm	single	mulitple	none	total		3 cm	single	mulitple	none	total		4cm	single	mulitple	none	total		2 Nozzles	single	multiple	none	total
	0	0	159	159			136	0	91	227			165	3	2	170			135	50	95	280			22	12	32	66
	0	0	100	100			28	0	51	79			153	1	0	154			134	37	80	251			19	13	27	59
																									38	16	30	84
	percentages						percentages						percentages						percentages						39	16	40	95
	0	0	0				0.599119	0	0.400881				0.970588	0.0176471	0.0117647				0.482143	0.178571	0.339286				72	20	19	111
	0	0	0				0.35443	0	0.64557				0.993506	0.00649351	0				0.533865	0.14741	0.318725
average	0	0	0			average	0.476775	0	0.523225			average	0.982047	0.0120703	0.00588235			average	0.508004	0.162991	0.329005				0.333333	0.181818
stdev	0	0	0			stdev	0.122344	0	0.122344			stdev	0.0114591	0.00557678	0.00588235			stdev	0.0258608	0.0155805	0.0102803				0.322034	0.220339
																									0.452381	0.190476
																									0.410526	0.168421
																									0.648649	0.18018
																								average	0.433385	0.188247
																								stdev	0.118009	0.0175176

## Sheet: Figure 2i
CaCl2 mM	10	15	20	30	50	70	100	150	200	250	500	750
	core-shell	core-shell	core-shell	core-shell	core-shell	core-shell	core-shell	core-shell	core-shell	core-shell	core-shell	core-shell
average	7.22892	15.2174	56.4885	65.4867	86.8687	96.7742	97.8947	7.18954	10.7955	1.99203	9.85222	0
(>30 particles/datapoint)	4.08163	7.89474	41.9355	76.8559	85.8491	94.9153	97.7011	10.8696	6.21469	0.411523	8.71795	0
	6.89655	22.807	54.2683	79.1165	85.2632	95.2381	97.3684	10.3774	4.32432	1.04167	8.93855	0
	8.46154	13.9535	61.7647	79.661	88.6878	94.9495	96.8085	5.6701	3.84615	2.87081	6.47482	0
	6.29921	26.5957	53.1401	84.8606	92.5373	92.4731	94.7826	10.0437		1.76471	0	0
		25.2874	50	77.9923				7.19424
				82.8767				6.58683
average	6.59357	18.626	52.9329	78.1214	87.8412	94.87	96.9111	8.2759	6.29516	1.61615	6.79671	0
stdev	1.44092	6.6443	6.50681	6.41456	2.62034	1.37948	1.12622	2.03486	2.74504	0.838891	3.57529	0

## Sheet: Figure 2k
µm	50	50	100	150
kHz	8.5	5.5	5.5	2.5
	161.192	181.206	246.641	465.892
	169.342	182.945	258.101	435.483
	167.772	180.958	255.312	451.923
	160.178	184.872	230.414	445.207
	165.275	179.805	264.896	451.044
	169.133	180.133	215.656	495.046
	161.807	179.331	234.501	452.101
	163.983	191.921	258.696	449.375
	151.567	196.58	238.666	438.468
	162.332	182.984	232.974	460.28
	160.399	174.09	248.559	459.565
	158.934	186.754	235.877	468.3
	152.809	181.623	235.145	485.484
	168.292	177.903	241.265	452.242
	150.927	176.783	252.633	490.996
	158.263	174.807	240.077	452.493
	164.328	177.464	247.836	449.532
	156.763	182.505	245.537	453.244
	156.718	180.278	244.795	457.292
	162.927	185.599	258.623	437.643
	154.486	168.797	225.186	453.994
	159.453	186.095	240.51	464.653
	159.453	185.714	238.547	466.197
	161.588	187.839	249.328	447.573
	165.86	175.993	242.545	446.156
	157.979	177.171	232.781	456.718
	163.043	175.266	259.935	446.304
	153.164	187.94	233.734	452.383
	150.268	181.375	240.441	444.569
	158.934	182.816	232.243	453.244
	137.026	197.252	225.962	459.91
	155.568	180.84	232.456	448.859
	163.405	189.418	239.18	472.84
	150.77	177.357	254.199	481.555
	150.77	192.536	244.872	442.379
	162.637	180.866	251.508	459.977
	152.562	165.86	249.404	447.134
	166.414	192.007	247.721	472.815
	145.018	183.757	243.449	462.916
	156.537	182.505	263.151	462.027
	157.875	179.081	253.967	484.958
	160.958	167.222	238.339	465.887
	152.747	173.096	251.911	453.973
	174.049	188.78	244.457	454.02
	167.744	167.997	237.345	445.015
	154.776	174.415	243.362	453.812
	155.674	186.615	244.447
	151.396	176.074	237.196	448.575
	160.605	171.188	234.47	455.973
	148.034	180.866	231.886	458.587
	164.544	175.67	232.233	451.112
	161.412	172.782	243.245	461.054
	150.927	180.866	244.814	452.033
	163.058	177.796	226.599	494.053
	145.912	175.603	238.626	440.06
	167.744	166.727	248.863	448.085
	152.174	174.252	241.735	444.511
	147.826	171.243	248.179	489.135
	160.708	184.463	243.827	458.175
	161.573	166.641	243.672	436.627
	161.88	178.34	245.998	480.867
	163.058	178.128	252.371	462.436
	163.058	170.413	246.641	464.516
	157.034	176.957	257.009	483.499
	164.486	185.242	244.814	439.566
	156.235	191.131	246.459	469.59
	157.605	178.751	253.678	502.55
	169.119	182.012	241.813	487.732
	156.793	176.676	240.117	479.825
	156.959	179.265	237.345	434.173
	162.637	172.412	246.353	480.125
	174.848	173.587	241.578	458.01
	153.995	179.081	235.667	480.985
	162.405	178.975	240.077	470.38
	152.003	180.84	247.215	466.865
	167.899	165.56	247.578	486.578
	159.868	196.616	240.077	438.7
	166.088	201.331	232.771	455.345
	144.348	171.56	244.263	492.116
	172.412	175.67	249.328	436.02
	155.628	168.236	216.88	431.383
	153.657	174.09	241.764	473.738
	161.002	186.704	255.201	445.355
	160.001	183.487	243.915	492.688
	158.084	192.302	246.257	442.977
	154.394	176.837	240.117	449.364
	155.871	179.647	247.215	492.073
	156.537	165.746	228.302	446.844
	160.399	179.858	241.461	455.267
	161.075	188.542	245.844	441.39
	152.639	175.603	248.064	447.557
	155.856	193.576	251.508	438.603
	165.475	173.396	247.062	444.059
	146.154	179.858	230.414	473.274
	159.512	167.941	245.421	435.157
	159.897	192.793	233.784	464.287
	159.216	181.375	239.732	454.41
	157.755	168.419	248.702	497.403
	163.434	178.261	226.181	446.352
	164.831	181.675	221.547	454.946

## Sheet: Figure 3b
ctrl	live cells	dead cells				d0 No dilution		dead cells	total cells	Live%	Average	Stdev		d0 20x dilution		dead cells	total cells	Live %	Average	stdev		d14 20x dilution		dead cells	total cells	Live %	average	stdev
ctrl 1	1457	36	2.47083					14	63	77.7778	57.0794	33.4991				2	63	96.8254	97.3684	2.0916				4	63	6.34921	9.0312	4.00772
ctrl 2	1939	49	2.52708					16	63	74.6032						4	63	93.6508						5	63	7.93651
								12	63	80.9524						2	63	96.8254						9	63	14.2857
		average	2.49895	97.501				32	63	49.2063						2	63	96.8254						3	63	4.7619
		stdev	0.0281227					22	63	65.0794						2	63	96.8254						9	63	14.2857
								63	63	0						1	63	98.4127						6	63	9.52381
								14	63	77.7778						3	63	95.2381						2	63	3.1746
								22	63	65.0794						3	63	95.2381						6	63	9.52381
								53	63	15.873						1	63	98.4127						4	63	6.34921
								8	63	87.3016						4	63	93.6508						4	63	6.34921
								17	63	73.0159						3	63	95.2381						6	63	9.52381
								5	63	92.0635						4	63	93.6508						6	63	9.52381
								8	63	87.3016						2	63	96.8254						5	63	7.93651
								9	63	85.7143						0	63	100						6	63	9.52381
								63	63	0						1	63	98.4127						2	63	3.1746
								16	63	74.6032						4	63	93.6508						8	63	12.6984
								15	63	76.1905						2	63	96.8254						3	63	4.7619
								22	63	65.0794						0	63	100						5	63	7.93651
								3	63	95.2381						1	63	98.4127						7	63	11.1111
								6	63	90.4762						4	63	93.6508						2	63	3.1746
								13	63	79.3651						2	63	96.8254						2	63	3.1746
								63	63	0						1	63	98.4127						7	63	11.1111
								13	63	79.3651						1	63	98.4127						3	63	4.7619
								20	63	68.254						2	63	96.8254						4	63	6.34921
								63	63	0						3	63	95.2381						7	63	11.1111
								10	63	84.127						2	63	96.8254						5	63	7.93651
								12	63	80.9524						1	63	98.4127						6	63	9.52381
								15	63	76.1905						2	63	96.8254						9	63	14.2857
								9	63	85.7143						3	63	95.2381						6	63	9.52381
								16	63	74.6032						2	63	96.8254						8	63	12.6984
								7	63	88.8889						1	63	98.4127						6	63	9.52381
								47	63	25.3968						2	63	96.8254						7	63	11.1111
								8	63	87.3016						0	63	100						8	63	12.6984
								23	63	63.4921						4	63	93.6508						8	63	12.6984
								17	63	73.0159						0	63	100						5	63	7.93651
								32	63	49.2063						2	63	96.8254						5	63	7.93651
								9	63	85.7143						1	63	98.4127						6	63	9.52381
								13	63	79.3651						5	63	92.0635						6	63	9.52381
								7	63	88.8889						2	63	96.8254						4	63	6.34921
								5	63	92.0635						5	63	92.0635						5	63	7.93651
								63	63	0						1	63	98.4127						7	63	11.1111
								15	63	76.1905						1	63	98.4127						5	63	7.93651
								55	63	12.6984						3	63	95.2381						6	63	9.52381
								56	63	11.1111						1	63	98.4127						5	63	7.93651
								61	63	3.1746						1	63	98.4127						5	63	7.93651
								51	63	19.0476						1	63	98.4127						15	63	23.8095
								56	63	11.1111						5	63	92.0635						7	63	11.1111
								59	63	6.34921						4	63	93.6508						5	63	7.93651
								58	63	7.93651						1	63	98.4127						6	63	9.52381
								56	63	11.1111						5	63	92.0635						4	63	6.34921
																2	63	96.8254						7	63	11.1111
																2	63	96.8254						6	63	9.52381
																0	63	100						5	63	7.93651
																1	63	98.4127						5	63	7.93651
																0	63	100						9	63	14.2857
																1	63	98.4127						4	63	6.34921
																2	63	96.8254						6	63	9.52381
																0	63	100						9	63	14.2857
																1	63	98.4127						4	63	6.34921
																2	63	96.8254						8	63	12.6984
																3	63	95.2381						3	63	4.7619
																3	63	95.2381						2	63	3.1746
																1	63	98.4127						5	63	7.93651
																0	63	100						4	63	6.34921
																4	63	93.6508						3	63	4.7619
																3	63	95.2381						3	63	4.7619
																1	63	98.4127						8	63	12.6984
																3	63	95.2381						4	63	6.34921
																1	63	98.4127						7	63	11.1111
																0	63	100						6	63	9.52381
																1	63	98.4127						2	63	3.1746
																2	63	96.8254						7	63	11.1111
																1	63	98.4127						3	63	4.7619
																1	63	98.4127						5	63	7.93651
																3	63	95.2381						8	63	12.6984
																0	63	100						3	63	4.7619
																1	63	98.4127						4	63	6.34921
																2	63	96.8254						6	63	9.52381
																3	63	95.2381						3	63	4.7619
																1	63	98.4127						4	63	6.34921
																3	63	95.2381						5	63	7.93651
																0	63	100						12	63	19.0476
																1	63	98.4127						17	63	26.9841
																2	63	96.8254						7	63	11.1111
																0	63	100						5	63	7.93651
																1	63	98.4127						6	63	9.52381
																1	63	98.4127						6	63	9.52381
																2	63	96.8254
																1	63	98.4127
																1	63	98.4127
																2	63	96.8254
																3	63	95.2381
																2	63	96.8254
																0	63	100
																3	63	95.2381
																4	63	93.6508
																1	63	98.4127
																1	63	98.4127
																4	63	93.6508
																1	63	98.4127
																3	63	95.2381
																1	63	98.4127
																0	63	100
																1	63	98.4127
																2	63	96.8254
																0	63	100
																1	63	98.4127
																2	63	96.8254
																3	63	95.2381
																3	63	95.2381
																1	63	98.4127
																0	63	100
																2	63	96.8254
																1	63	98.4127
																2	63	96.8254
																1	63	98.4127
																4	63	93.6508
																0	63	100
																1	63	98.4127
																0	63	100
																1	63	98.4127
																0	63	100
																1	63	98.4127
																2	63	96.8254
																1	63	98.4127
																4	63	93.6508
																1	63	98.4127
																0	63	100
																3	63	95.2381
																1	63	98.4127
																2	63	96.8254
																5	63	92.0635
																1	63	98.4127
																4	63	93.6508
																3	63	95.2381
																1	63	98.4127
																0	63	100
																2	63	96.8254
																2	63	96.8254
																3	63	95.2381
																1	63	98.4127
																2	63	96.8254
																2	63	96.8254
																2	63	96.8254
																0	63	100
																3	63	95.2381
																0	63	100
																1	63	98.4127
																4	63	93.6508
																1	63	98.4127
																2	63	96.8254
																1	63	98.4127
																2	63	96.8254
																3	63	95.2381
																1	63	98.4127
																3	63	95.2381
																2	63	96.8254
																1	63	98.4127
																0	63	100
																2	63	96.8254
																1	63	98.4127
																2	63	96.8254
																1	63	98.4127
																0	63	100
																1	63	98.4127
																2	63	96.8254
																0	63	100
																0	63	100
																1	63	98.4127
																3	63	95.2381
																6	63	90.4762
																1	63	98.4127
																2	63	96.8254
																0	63	100
																3	63	95.2381
																0	63	100
																3	63	95.2381
																1	63	98.4127
																4	63	93.6508
																1	63	98.4127
																0	63	100
																2	63	96.8254
																1	63	98.4127
																0	63	100
																1	63	98.4127
																0	63	100
																1	63	98.4127
																2	63	96.8254
																2	63	96.8254
																0	63	100
																1	63	98.4127
																2	63	96.8254
																1	63	98.4127
																0	63	100
																1	63	98.4127
																0	63	100
																2	63	96.8254
																1	63	98.4127
																0	63	100
																1	63	98.4127
																1	63	98.4127
																3	63	95.2381
																0	63	100
																0	63	100
																1	63	98.4127
																1	63	98.4127
																3	63	95.2381
																4	63	93.6508
																2	63	96.8254
																1	63	98.4127
																1	63	98.4127
																1	63	98.4127
																1	63	98.4127
																1	63	98.4127
																0	63	100
																1	63	98.4127
																2	63	96.8254
																0	63	100
																5	63	92.0635
																4	63	93.6508
																2	63	96.8254
																2	63	96.8254
																6	63	90.4762
																0	63	100
																3	63	95.2381
																1	63	98.4127
																2	63	96.8254
																2	63	96.8254
																1	63	98.4127
																2	63	96.8254
																1	63	98.4127
																3	63	95.2381
																1	63	98.4127
																4	63	93.6508
																0	63	100
																1	63	98.4127
																2	63	96.8254
																3	63	95.2381
																2	63	96.8254
																2	63	96.8254
																0	63	100
																1	63	98.4127
																0	63	100
																5	63	92.0635
																2	63	96.8254
																1	63	98.4127
																3	63	95.2381
																0	63	100
																1	63	98.4127
																1	63	98.4127
																0	63	100
																0	63	100
																1	63	98.4127
																1	63	98.4127
																0	63	100
																0	63	100
																1	63	98.4127
																1	63	98.4127
																2	63	96.8254
																1	63	98.4127
																3	63	95.2381
																1	63	98.4127
																1	63	98.4127
																2	63	96.8254
																3	63	95.2381
																3	63	95.2381

## Sheet: Figure 3e
	3h	d1	d7
µm	164.788	89.6327
	122.975	77.6851	98.4281
	126.48	94.958	95.6769
	152.639	97.2203	104.551
	107.405	71.2102	116.381
	154.593	89.448	116.988
	144.283	80.1994	94.3839
	110.955	103.118	101.501
	149.416	95.8743	86.7933
	156.597	97.1474	111.104
	72.6555	106.188	133.621
	125.279	89.3687	97.0744
	138.056	102.75	113.064
	134.853	89.8697	93.8818
	142.652	87.4983	92.8696
	160.487	89.2364	106.721
	141.304	103.552	102.382
	137.094	108.304	86.7933
	162.797	80.1994	138.739
	143.692	103.003	118.314
	110.699	64.2317	109.756
	200.425	90.0011	95.8743
	139.554	123.071	131.337
	145.831	86.548	109.411
	190.376	95.3553	92.8696
	171.284	82.6373	80.17
	117.25	87.9293	123.014
	120.53	89.3687	106.166
	141.304	127.225	103.278
	103.917	89.2364	99.3362
	114.415	145.327	119.644
	120.058	99.1457	104.438
	127.984	93.5793	148.607
	176.556	90.8113	98.8115
	132.68	100.871	120.569
	107.053	85.0331	79.1316
	137.576	85.4212	121.272
	135.308	109.67	110.848
	166.272	93.7055	92.2825
	120.745	80.7865	83.9142
	180.382	67.5314	95.5038
	121.311	87.3091	75.0866
	109.238	104.935	107.317
	148.607	98.308	97.3418
	122.223	101.245	109.734
	115.953	96.4884	79.8155
	137.232	90.1847	91.0192
	144.806	90.0011	109.734
	128.555	98.0914	132.893
	105.876	91.4078	97.0501
	98.308	104.71	125.448
	131.103	95.5038	88.6786
	114.724	93.7811	76.9209
	98.572	104.098	92.8696
	105.876	97.8261	104.529
	137.25	118.214	87.9562
	124.446	87.4983	80.6987
	85.2551	86.7933	87.5253
	130.29	86.1375	106.61
	128.463	104.098	130.435
	161.397	84.671	119.169
	103.917	107.383	102.382
	101.826	84.671	88.0904
	120.058	86.5752	94.3839
	144.626	74.8028	103.712
	144.528	93.3771	91.4337
	184.783	81.8616	124.446
	112.225	84.671	102.266
	129.435	80.6987	142.105
	146.429	83.9986	113.377
	133.373	106.61	107.383
	108.195	99.7397	79.7562
	112.981	96.0958	100.495
	160.34	79.608	78.5321
	117.069	60.2844	83.9986
	128.757	85.2551	101.641
	122.513	75.6197	81.1659
	105.16	101.896	80.9035
	128.427	97.0501	83.2072
	160.34	84.894	75.9315
	132.68	98.3801	93.5793
	126.386	87.3902	92.2569
	132.68	86.1375	108.543
	112.478	90.1847	88.8117
	112.981	106.61	86.2197
	127.281	115.953	105.002
	117.069	88.6786	92.4872
	142.371	105.653	86.875
	109.992	92.5638	102.451
	138.193		71.8708
	92.8696		102.197
	134.044		80.6987
	113.793		110.699
	116.867		91.0192
	87.5253		80.9035
	145.311		83.6321
	114.249		105.07
	122.397		81.8327
	136.525		56.4381
	158.024		100.094
	136.143		92.5638
	111.401		74.2002
	106.255		88.0368
	129.453		95.578
	151.396		86.1375
	120.589		98.308
	78.0492		77.928
			96.2678
			70.7775
			101.501
			93.7811
			116.988
			89.6327
			91.4337

## Sheet: Figure 3l
cells/ml	1*10^6	2*10^6	4*10^6	6*10^6	8*10^6	10*10^6
	2	11	21	37	40	70
	8	16	27	46	33	51
	5	16	22	78	30	41
	4	16	24	34	51	50
	9	13	4	45	59	37
	6	12	28	31	65	19
	7	18	37	39	45	98
	5	17	25	35	44	52
	6	25	28	31	32	44
	6	13	20	31	47	65
	5	10	8	89	56	68
	7	10	36	40	50	56
	4	29	27	44	41	53
	3	15	4	26	53	76
	3	17	4	42	30	49
	2	14	34	39	67	54
	8	14	28	33	43	62
	7	15	20	27	46	85
	12	10	6	23	44	101
	3	10	27	27	34	48
	2	2	40	45	56	76
	5	14	23	16	56	41
	5	15	31	54	47	60
	1	15	17	53	40	66
	4	14	26	32	9	58
	3	19	4	47	33	60
	7	14	40	53	55	67
	5	7	25	41	45	52
	5	8	52	2	40	88
	6	9	25	76	59	99
	6	4	41	80	50	75
	5	13	31	48	44	57
	2	2	27	26	47	65
	4	19	33	41	3	64
	7	7	24	36	48	59
	5	13	22	39	56	61
	6	6	22	38	37	78
	3	10	36	35	39	96
	3	15	29	38	32	46
	5	17	28	26	67	60
	5	9	28	38	46	87
	6	19	35	42	39	64
	10	12	40	38	60	51
	5	14	17	44	48	71
	9	13	21	34	43	68
	5	1	33	38	56	50
	4	15	26	38	44	70
	6	19	2	33	81	81
	7	14	34	2	23	65
	3	15	25	53	46	60
	4	21	34	36	52	56
	6	17	35	59	61	88
	4	11	35	43	58	52
	2	12	20	36	48	52
	5	17	22	42	55	96
	6	17	21	40	55	42
	8	13	23	7	60	50
	4	19	26	39	74	65
	2	26	17	35	48
	8	13	15	72	53
	6	12	20	44	41
	5	17	16	27	45
	7	12	27	59	44
	1	15	28	52	53
	6	23	44	86	43
	3	11	41	52	68
	6	17	30	54	40
	4	17	7	56	52
	8	12	14	30	40
	5	13	28	30	54
	9	16	13	4	41
	2	20	25	74	35
	10	10	32	32	48
	8	2	23	40	62
	4	20	41	35	42
	4	19	32	19	42
	4	19	28	45	53
	2	17	43	85	39
	3	8	20	40	43
	3	25	28	57	37
	5	18	26	34	63
	7	8	19	40	50
	8	18	29	85	49
	8	14	21	33	52
	5	14	21	41	51
	3	9	38	39	41
	6	13	25	44	43
	4	13	31	55	58
	3	19	31	35	43
	7	30	33	23	81
	5	20	29	50	45
	2	14	28	62	42
	6	13	25	43	61
	5	20	28	55	49
	6	15	36	56	46
	5	19	4	41	47
	8	16	33	39	43
	5	23	35	30	45
	6	14	42	48	64
	7	18	21	39	35
	5	16	32	36	47
	12		29	22	54
	6		27	42	52
	3		25	39	28
			28	56	38
			27	39	40
			27	70	40
				42
				8
				47
				41

## Sheet: Figure 3m
10*10^6 cells/ml
encapsulated cells	not encapsulated cells	total	average	average	stdev
23	7	30	76.6667	76.1553	2.12661
16	6	22	72.7273
22	7	29	75.8621
16	4	20	80
19	6	25	76
28	9	37	75.6757
2*10^6 cells/ml
encapsulated cells	not encapsulated cells	total	average	average
53	8	61	86.8852	90.4191
91	8	99	91.9192	2.50828
98	8	106	92.4528

## Sheet: Figure 3n
	Hexadecane - ORO	Hexadecane + ORO	Chip-based sample after washing	In Air microfluidic sample
	0.046	1.785	0.132	0.054
	0.044	1.958	0.122	0.058
	0.046	1.972	0.125	0.05

## Sheet: Figure 4e
	µm
	52.9361
	112.671
	75.508
	97.2366
	57.7044
	56.791
	72.3432
	61.6145
	91.4675
	92.2131
	109.117
	93.3837
	79.9865
	43.0664
	115.291
	43.1374
	86.4394
	75.2554
	57.0619
	46.5366
	47.7391
	55.6435
	69.7676
	93.5789
	70.3816
	68.2569
	64.6309
	44.8543
	67.7592
	110.344
	52.8247
	108.863
	47.2908
	95.288
	59.6383
	51.7304
	82.6469
	51.557
	76.5368
	117.354
	55.9968
	91.5263
	85.3054
	59.4975
	52.5768
	99.9272
	84.5149
	77.1985
	66.5092
	107.993
	87.748
	82.3827
	54.6457
	91.0557
	47.6263
	61.6741
	67.0097
	45.6932
	48.2055
	80.8673
	65.7033
	46.9232
	63.3079
	59.4137
	80.3515
	117.525
	55.5781
	52.9003
	107.061
	63.296
	115.303
	106.754
	51.9238
	59.5225
	47.8346
	89.167
	56.4982
	89.2959
	66.4321
	97.246
	101.133
	77.4232
	81.2276
	116.951
	94.253
	84.1519
	95.4096
	52.9167
	47.7319
	46.3357
	96.021
	57.8172
	49.0982
	106.734
	93.7669
	99.1111
	99.6716
	80.543
	91.4648
	85.4366
	76.3368
	89.8596
	109.19
	87.3264
	92.8689
	99.8297
	106.106
	63.5499
	90.8457
	45.3699
	97.6227
	97.9619
	59.5486
	116.607
	45.2975
	46.3905
	50.3648
	60.2775
	83.1545
	94.5122
	117.165
	83.7753
	108.448
	117.862
	66.3602
	46.7813
	75.7084
	114.953
	65.1785
	50.6066
	106.318
	107.002
	55.4152
	65.3056
	72.984
	87.556
	95.2048
	72.2103
	92.6957
	102.908
	114.391
	115.342
	70.5619
	94.7018
	64.0622
	106.507
	75.1077
	51.3526
	100.033
	69.7492
	108.459
	102.556
	80.6794
	70.1447
	60.827
	58.2082
	81.694
	80.9853
	120.5
	56.8756
	100.523
	95.3527
	95.358
	51.225
	88.0646
	70.9703
	44.801
	62.3589
	101.513
	97.0867
	70.2971
	71.8024
	103.703
	61.8507
	94.5893
	56.3784
	46.5347
	84.8942
	117.913
	97.1856
	64.1691
	64.9316
	44.2148
	71.7179
	87.5018
	47.636
	87.9488
	74.1168
	55.709
	103.524
	97.6806
	44.5508
	72.4849
	97.6719
	95.4275
	75.3678
	54.2527
	68.7065
	50.6747
	47.5286
	66.8517
	68.1949
	45.8544
	47.549
	46.5025
	72.6854
	107.111
	61.415
	72.3854
	52.4734
	53.9873
	94.5973
	65.8617
	54.696
	44.4382
	53.74
	51.0153
	69.4471
	47.4795
	58.3733
	120.2
	93.9038
	57.514
	108.941
	84.7627
	69.2376
	52.994
	66.6359
	43.158
	94.7205
	70.3541
	51.6489
	81.5103
	85.3234
	85.8647
	56.3983
	109.129
	92.9465
	100.997
	70.4603
	51.6576
	72.7398
	62.0025
	52.7629
	52.7082
	62.2495
	96.1912
	67.4101
	79.2014
	95.9625

[truncated: 29 more sheets: Figure 4f, Figure 4l, Figure 4n, Figure 4o, Figure 4q, Figure 5d, hPSCsvsCardiac_SignDE_fig5h, hPSCsvsMicrocapsEB_SignDE_fig5h, ContrCardvsCardMicrocap_fig5h, GenesPerHeatmapCluster_Fig5h, GOresultsFig5i, Figure 5j, Figure 5k, Figure 5l, Figure 5m, Figure 5q, Figure 5r, Figure S3, Figure S4a, Figure S5a …]
